# Supplementary material for: Validating Interactions of Pathogenic Proteins of Staphylococcus aureus and E. coli with Phytochemicals of Ziziphus jujube and Acacia nilotica
Source: Microorganisms. 2023 Sep 29;11(10):2450. doi: 10.3390/microorganisms11102450 (PMC10609126; doi:10.3390/microorganisms11102450)
Supplement: Supplementary file 1 [file microorganisms-11-02450-s001.zip]

Archive with 1 entries (1 files):
- microorganisms-2549881-supplementary.pdf
